# Supplementary material for: Substitution Mapping of Two Closely Linked QTLs on Chromosome 8 Controlling Grain Chalkiness in Rice
Source: Rice (N Y). 2021 Oct 2;14:85. doi: 10.1186/s12284-021-00526-4 (PMC8487414; doi:10.1186/s12284-021-00526-4)
Supplement: Supplementary file 1 — Additional file 1: Table S1. Phenotypes of chalky traits in SSSLs. Table S2. Markers developed to detect the substitution segments of SSSLs. Table S3. Substitution segments of SSSLs. Table S4. Phenotypes of agronomic traits in SSSLs. Table S5. Average temperatures for 30 days after flowering of rice in two cropping seasons. [file 12284_2021_526_MOESM1_ESM.xlsx]

## Sheet: Table S1
Table S1 Phenotypes of chalky traits in SSSLs
SSSL	Percentage of chalky grain (%)								Percentage of chalky area (%)								Percentage of grain chalkiness (%)
	2017 FCS	2017 SCS	2018 FCS	2018 SCS	2019 FCS	2019 SCS	Mean		2017 FCS	2017 SCS	2018 FCS	2018 SCS	2019 FCS	2019 SCS	Mean		2017 FCS	2017 SCS	2018 FCS	2018 SCS	2019 FCS	2019 SCS	Mean
15-08	56.10±1.29***	28.55±2.64***	55.79±2.72***	33.61±1.59***	46.01±3.00***	35.76±1.59***	42.64±4.81**		28.40±1.35	23.79±1.19	28.95±2.30	23.86±0.88*	34.43±2.04*	23.99±1.01***	27.24±1.73		16.01±1.01**	6.88±0.96***	16.24±1.60**	8.00±0.43***	15.57±1.02***	8.58±0.50***	11.88±1.83**
03-08	56.56±1.97***	32.77±1.81***	49.34±3.51***	21.86±1.57***	41.87±3.54***	33.86±1.53***	39.38±5.10**		25.93±1.52	25.48±1.41	30.28±0.78	22.65±1.42**	27.27±1.02***	23.51±1.19***	25.85±1.12*		14.35±0.90***	8.43±0.82***	15.06±1.22***	4.93±0.43***	11.31±0.84***	7.84±0.33***	10.32±1.62**
HJX74 (CK)	76.32±2.29	56.49±1.46	74.46±0.9	58.05±1.32	73.76±1.67	54.64±2.58	65.62±4.61		31.72±1.80	28.83±0.52	32.14±1.10	27.61±0.82	39.49±1.29	31.82±0.77	31.94±1.69		24.41±1.15	16.28±0.46	23.95±0.95	16.1±0.73	29.11±1.14	17.33±1.26	21.20±2.20
FCS first cropping season, SCS second cropping season. *, ** and *** represent the difference at 0.05, 0.01 and 0.001 levels of significance, respectively.

## Sheet: Table S2
Table S2 Markers developed to detect the substitution segments of SSSLs
Marker	Chr.	Forward primer	Reverse primer
PSM522	8	GTGCTTCAGCGTTGCTATCC	GCTGATGTACCGACGCCTTT
fgr	8	ATTTACTGGGAGTTATGAA	ATTTACTGGGAGTTATGAA
ID8M4	8	AACCATTTCGAACCACCAGC	CAGGATGACAGATGACTAATATG
SNP8M54	8	AAGAGCCATGTATGCATTGC	TATGTCGTTCATGACTATGAGC
ID8M74	8	GCAATTCATGGCGCTGTTC	CCAAGGACACATATGCATGC
ID8M64	8	TTGTCACTTCTCCAGCTTGG	ATTAGTCATGTAGACGCCACG
SNP8M1	8	TTGCTTGATGATACTGCTGC	CTGCGAGAGAAATTCACAGG
ID8M32	8	CTAGCTACAGTGAGACTCGTGC	AGGTCCTCGAGTTTATCCC
ID8M54	8	AAGGAGAAGATGGAGGATGT	AGTCTCGGTTGTTTACACCA
ID8M65	8	TAGATGGGGAGCAGGGGGAG	ATAGACCCACACTGTCAGCC
SNP8M26	8	TGGCTGTACAATATGTTTCAGC	ATCTGTGCATCGCATGTCTG
SNP8M28	8	CTATCAAAGGAACTACTCACTGC	ACGCACCATTCTAGTACCACG
SNP8M27	8	TTCCGTGGAGCCATTCGTGT	AGTGCACACGGTTGTTCATG
SNP8M10	8	AATGAATCAGAGACGGGCAG	TTGCAGGGTTTGCAGTTTGG
ID8M66	8	ACCATGGAATTTAGGCCAGC	GAATTTTGCGATTCCTCGAG
GW8	8	GCCAGCCAAGAAAAGCGACA	TCTTGAGATCCCACTCCATG

## Sheet: Table S3
Table S3 Substitution segments of SSSLs
SSSL	Donor	chr.	Substitution segment detected by markers	Position of markers on the ends of substitution segments (kb)					Length of substitution segments (kb)
				Position 1	Position 2	Position 3	Position 4		Maxmum length	Minimum length	Estimated length
15-08	American Jasmine	8	RM4815--RM1309-RM23065-RM23071-RM7191-RM23077-RM8264-RM342-RM42-RM515-PSM522-fgr-RM23137-RM223-ID8M74-D8M64--SNP8M1	19009.2	19180.9	21708.7	21934.8		2925.6	2527.8	2726.7
03-08	Zhong4188	8	SNP8M54--ID8M74-ID8M64-SNP8M1-RM210-ID8M32-ID8M54-ID8M65-SNP8M26-SNP8M27-SNP8M10-RM80-RM23433-RM5493--ID8M66	21253.2	21282.9	26148.3	26336.3		5083.1	4865.4	4974.3
Position 1 and position 2 represents physical positions of the first and second markers in the substitution segments respectively. Position 3 and position 4 represent physical positions of the second last and last markers in the substitution segments respectively. Minimum length of a substitution segment (kb) = Position 3 - Position 2. Maximum length of a substitution segment (kb) = Position 4 - …

## Sheet: Table S4 
Table S4 Phenotypes of agronomic traits in SSSLs
SSSL	Heading date (d)			Plant height (cm)			Panicle number per plant			Total grain number per plant			Grain length (mm)			Grain width (mm)			1000-grain weight (g)			Total grain weight per plant (g)
	2018 SCS	2019 FCS		2018 SCS	2019 FCS		2018 SCS	2019 FCS		2018 SCS	2019 FCS		2018 SCS	2019 FCS		2018 SCS	2019 FCS		2018 SCS	2019 FCS		2018 SCS	2019 FCS
15-08	78.28±0.40	96.30±0.38		91.20±0.83	102.20±0.96		8.50±0.50**	7.68±0.29		1582.58±89.64	1578.88±66.11		8.39±0.07	8.17±0.05		2.62±0.01**	2.45±0.01***		21.13±0.37**	20.15±0.29**		24.80±1.68	22.24±0.98
03-08	76.06±0.45	96.93±0.34		91.18±0.74	101.78±0.64		9.13±0.35**	8.21±0.29**		1322.92±54.26	1309.00±58.82		9.14±0.06***	8.88±0.07***		2.55±0.03***	2.40±0.04***		23.11±0.28	22.88±0.40**		25.60±1.19	24.19±0.91
HJX74 (CK)	77.06±0.51	96.75±0.33		92.32±0.60	106.01±0.67		6.65±0.26	6.88±0.25		1387.32±78.61	1451.88±51.81		8.44±0.02	8.15±0.03		2.69±0.01	2.64±0.02		22.42±0.12	21.54±0.21		25.43±1.39	25.00±0.89
FCS first cropping season. SCS second cropping season. ** and *** represent the difference at 0.01 and 0.001 levels of significance, respectively.

## Sheet: Table S5 
Table S5 Average temperatures for 30 days after flowering of rice in two cropping seasons
Cropping season	Maximum temperature (℃)	Minimum temperature (℃)	Daily mean temperature (℃)
2017 FCS	32.8±0.4	26.2±0.2	29.5±0.3
2018 FCS	32.0±0.4	25.4±0.2	28.7±0.3
2019 FCS	31.6±0.4	26.2±0.3	28.9±0.3
Average	32.1±0.4	25.9±0.3	29.0±0.2
2017 SCS	28.6±0.9	21.5±0.7	25.1±0.8
2018 SCS	27.6±0.5	19.8±0.3	23.7±0.3
2019 SCS	29.7±0.5	21.8±0.4	25.8±0.4
Average	28.6±0.6	21.0±0.6	24.9±0.6
FCS first cropping season, SCS second cropping season, The temperature data of each day after flowering of rice was collected from https://www.tianqi.com/.
